# Supplementary material for: Motor Behavior Regulation of Rat Robots Using Integrated Electrodes Stimulated by Micro-Nervous System
Source: Micromachines (Basel). 2024 Apr 28;15(5):587. doi: 10.3390/mi15050587 (PMC11123150; doi:10.3390/mi15050587)
Supplement: Supplementary file 1 [file micromachines-15-00587-s001.zip]

Archive with 3 entries (3 files):
- Supporting Information.pdf
- video1-rats surviving more than 20 days after electrode implantation.mp4
- video2-A signal maze task performed by a rat robot.mp4
